# Supplementary material for: Optimization of Microwave-Assisted Water Extraction to Obtain High Value-Added Compounds from Exhausted Olive Pomace in a Biorefinery Context
Source: Foods. 2022 Jul 6;11(14):2002. doi: 10.3390/foods11142002 (PMC9320046; doi:10.3390/foods11142002)
Supplement: Supplementary file 1 [file foods-11-02002-s001.zip]

Archive with 1 entries (1 files):
- foods-1763391-supplementary.pdf
